# Supplementary material for: Healthcare Access Through Digital Coordination: A Nationwide Analysis of Obstetrics and Gynecology E-Referral Patterns in Saudi Arabia
Source: Healthcare (Basel). 2026 Mar 30;14(7):883. doi: 10.3390/healthcare14070883 (PMC13073936; doi:10.3390/healthcare14070883)
Supplement: Supplementary file 1 [file healthcare-14-00883-s001.zip]

Archive with 1 entries (1 files):
- healthcare-4171488-supplementary.pdf
